# Supplementary material for: Insertion of the Liquid Crystal 5CB into Monovacancy Graphene
Source: Molecules. 2022 Mar 3;27(5):1664. doi: 10.3390/molecules27051664 (PMC8911687; doi:10.3390/molecules27051664)
Supplement: Supplementary file 1 [file molecules-27-01664-s001.zip]

Archive with 1 entries (1 files):
- molecules-1576238-supplementary.pdf
